# Supplementary material for: Bovine Leptospirosis Due to Persistent Renal Carriage of Leptospira borgpetersenii Serovar Tarassovi
Source: Front Vet Sci. 2022 Apr 5;9:848664. doi: 10.3389/fvets.2022.848664 (PMC9019706; doi:10.3389/fvets.2022.848664)
Supplement: Supplementary Table 3 — Complete results from samples collected from dairy cow MN900. [file Table_3.XLSX]

## Sheet: MN900 Laboratory Data
ID	Date sample collected	Urine ID	lipL32 qPCR1	secY PCR2	FAT	Culture		Leptospira			MAT5	Microscopic Aglutination Test (MAT)
						HAN at 29°C	HAN at 37°C	Species	Serogroup3	Serovar4		Australis	Autumnalis	Ballum	Bataviae	Canicola	Grippo	Hardjo	Icterohaemorrhagiae	Pomona	Pyrogenes	Tarassovi	Bratislava	Sejroe	Hebdomadis	Szwajizak	ARS 22	Cynopteri	Djasiman	MN900
900.FS	11.04.2020	Void 2	48184	Positive/ L. borgpetersenii	Negative	ND	ND				ND
900.C1	12.2.2020	Void 1	348	Negative	Negative	Negative	Negative				Neg	Neg	Neg	Neg	Neg	Neg	Neg	Neg	Neg	Neg	Neg	Neg	Neg	Neg	Neg	Neg	Neg	Neg	Neg	Neg
		Void 2	Negative		Negative	Negative	Negative
900.C2	12.9.2020	Void 1	563200	Positive/L.borgpetersenii	Positive	Positive	Positive	L. borgpetersenii	3200 Tarassovi	Tarassovi	100 multiple	Neg	Neg	100	Neg	100	Neg	100	100	Neg	Neg	Neg	Neg	Neg	Neg	Neg	Neg	Neg	Neg	Neg
		Void 2	10592	Positive/L.borgpetersenii	Positive	Negative	Positive	L. borgpetersenii
900.C3	12.16.2020	Void 1	Negative		Negative	Negative	Negative				100 multiple	Neg	Neg	100	Neg	Neg	Neg	100	100	100	Neg	Neg	Neg	Neg	Neg	Neg	Neg	Neg	100	Neg
		Void 2	528	Negative	Negative	Negative	Negative
900.C4	12.22.2020	Void 1	10856	Positive/L.borgpetersenii	Positive	Negative	Positive	L. borgpetersenii			100 Icterohaemorrhagiae	Neg	Neg	Neg	Neg	Neg	Neg	Neg	100	Neg	Neg	Neg	Neg	Neg	Neg	Neg	Neg	Neg	Neg	Neg
		Void 2	8800	Positive/Bad sequence	Negative	Negative	Positive	L. borgpetersenii
900.C5	12.30.2020	Void 1	Negative		Negative	Negative	Negative				Neg	Neg	Neg	Neg	Neg	Neg	Neg	Neg	Neg	Neg	Neg	Neg	Neg	Neg	Neg	Neg	Neg	Neg	Neg	Neg
		Void 2	Negative		Negative	Negative	Negative
900.C6	1.8.2021	Void 1	148	Negative	Negative	Negative	Negative				100 Australis	100	Neg	Neg	Neg	Neg	Neg	Neg	Neg	Neg	Neg	Neg	Neg	Neg	Neg	Neg	Neg	Neg	Neg	Neg
		Void 2	Negative		Negative	Negative	Negative
900.C7	1.13.2021	Void 1	4184	Positive/Bad sequence	Negative	Negative	Negative				Neg	Neg	Neg	Neg	Neg	Neg	Neg	Neg	Neg	Neg	Neg	Neg	Neg	Neg	Neg	Neg	Neg	Neg	Neg	Neg
		Void 2	6992	Positive/L.borgpetersenii	Negative	Negative	Negative
900.C8	1.20.2021	Void 1	39992	Positive/L.borgpetersenii	Positive	Negative	Positive/Not sustained				Neg	Neg	Neg	Neg	Neg	Neg	Neg	Neg	Neg	Neg	Neg	Neg	Neg	Neg	Neg	Neg	Neg	Neg	Neg	Neg
		Void 2	Negative		Positive	Negative	Negative
900.C9	1.27.2021	Void 1	518	Negative	Negative	Negative	Negative				100 Australis	100	Neg	Neg	Neg	Neg	Neg	Neg	Neg	Neg	Neg	Neg	Neg	Neg	Neg	Neg	Neg	Neg	Neg	Neg
		Void 2	336	Negative	Negative	Negative	Negative
900.C10	2.3.2021	Void 1	45696	Positive/L.borgpetersenii	Positive	Negative	Negative				100 multiple	Neg	Neg	100	Neg	100	100	100	100	100	Neg	Neg	Neg	Neg	Neg	Neg	Neg	Neg	Neg	Neg
		Void 2	704	Negative	Negative	Negative	Negative
900.C11	2.10.2021	Void 1	Negative		Negative	Negative	Negative				100 multiple	Neg	Neg	100	Neg	100	100	100	100	100	Neg	Neg	Neg	Neg	Neg	Neg	Neg	Neg	Neg	Neg
		Void 2	4144	Positive/Bad sequence	Negative	Negative	Negative
900.C12	2.17.2021	Void 1	8896	Positive/Bad sequence	Positive	Negative	Negative				Neg	Neg	Neg	Neg	Neg	Neg	Neg	Neg	Neg	Neg	Neg	Neg	Neg	Neg	Neg	Neg	Neg	Neg	Neg	Neg
		Void 2	Negative		Negative	Negative	Negative
900.C13	2.24.2021	Void 1	Negative		Negative	Negative	Negative				200 multiple	Neg	Neg	200	Neg	100	100	100	200	100	Neg	Neg	Neg	Neg	Neg	Neg	Neg	Neg	200	Neg
		Void 2	Negative		Negative	Negative	Negative
900.C14	3.3.2021	Void 1	534	Negative	Negative	Negative	Negative				Neg	Neg	Neg	Neg	Neg	Neg	Neg	Neg	Neg	Neg	Neg	Neg	Neg	Neg	Neg	Neg	Neg	Neg	Neg	Neg
		Void 2	Negative		Positive	Negative	Negative
900.C15	3.10.2021	Void 1	Negative		Negative	Negative	Negative				Neg	Neg	Neg	Neg	Neg	Neg	Neg	Neg	Neg	Neg	Neg	Neg	Neg	Neg	Neg	Neg	Neg	Neg	Neg	Neg
		Void 2	Negative		Negative	Negative	Negative
900.C16	3.17.2021	Void 1	Negative		Negative	Negative	Negative				100 multiple	Neg	Neg	Neg	Neg	100	Neg	Neg	100	100	Neg	Neg	Neg	Neg	Neg	Neg	Neg	Neg	Neg	Neg
		Void 2	46568	Positive/L.borgpetersenii	Negative	Negative	Negative
900.C17	3.25.2021	Void 1	Negative		Negative	Negative	Negative				200 multiple	Neg	Neg	200	Neg	100	100	100	200	100	Neg	Neg	Neg	Neg	Neg	Neg	Neg	100	200	Neg
		Void 2	Negative		Negative	Negative	Negative
900.C18	3.31.2021	Void 1	Negative		Negative	Negative	Negative				Neg	Neg	Neg	Neg	Neg	Neg	Neg	Neg	Neg	Neg	Neg	Neg	Neg	Neg	Neg	Neg	Neg	Neg	Neg	Neg
		Void 2	6192	Positive/L.borgpetersenii	Negative	Negative	Negative
900.C19	4.7.2021	Void 1	Negative		Negative	Negative	Negative				100 multiple	Neg	Neg	Neg	Neg	Neg	Neg	Neg	100	Neg	Neg	Neg	Neg	Neg	Neg	Neg	Neg	Neg	100	Neg
		Void 2	Negative		Negative	Negative	Negative
900.C20	4.14.2021	Void 1	Negative		Negative	Negative	Negative				200 multiple	Neg	100	200	Neg	200	100	100	200	100	Neg	Neg	Neg	100	Neg	Neg	Neg	Neg	Neg	Neg
		Void 2	Negative		Negative	Negative	Negative
900.C21	4.22.2021	Void 1	Negative		Negative	Negative	Negative				200 multiple	Neg	Neg	200	Neg	100	100	100	200	100	Neg	Neg	200	Neg	Neg	Neg	Neg	Neg	Neg	Neg
		Void 2	Negative		Negative	Negative	Negative
900.C22	4.28.2021	Void 1	Negative		Negative	Negative	Negative				Neg	Neg	Neg	Neg	Neg	Neg	Neg	Neg	Neg	Neg	Neg	Neg	Neg	Neg	Neg	Neg	Neg	Neg	Neg	Neg
		Void 2	Negative		Negative	Negative	Negative
900.C23	5.5.2021	Void 1	Negative		Negative	Negative	Negative				100 Ictero and Pomona	Neg	Neg	Neg	Neg	Neg	Neg	Neg	100	100	Neg	Neg	Neg	Neg	Neg	Neg	Neg	Neg	Neg	Neg
		Void 2	Negative		Negative	Negative	Negative
		1	Quantification is provided in Log GE/mL
		2	Species is provided by genotyping directly from clinical sample
		3	Reciprocal titer and reactive serogroup
		4	Typing with monoclonal antibodies
		5	Most reactive antigen is reported, Neg=negative (<100) for all antigens tested
		ND	Not Determinated
		FS	Farm sample
		C1-C23	Collection week
